# Supplementary material for: Physical symptoms and anxiety and depression in older patients with advanced cancer in China: a network analysis
Source: BMC Geriatr. 2024 Feb 23;24:185. doi: 10.1186/s12877-024-04788-7 (PMC10893698; doi:10.1186/s12877-024-04788-7)
Supplement: Supplementary file 1 — Supplementary Material 1 [file 12877_2024_4788_MOESM1_ESM.xls]

## Sheet: Sheet1
	MDASI1	MDASI2	MDASI3	MDASI4	MDASI5	MDASI6	MDASI7	MDASI8	MDASI9	MDASI10	MDASI11	MDASI12	MDASI13	HADS-A1	HADS-A2	HADS-A3	HADS-A4	HADS-A5	HADS-A6	HADS-A7	HADS-D1	HADS-D2	HADS-D3	HADS-D4	HADS-D5	HADS-D6	HADS-D7
MDASI1	1	0.451843	0.330638	0.392717	0.453239	0.336017	0.250276	0.422859	0.375446	0.365934	0.421454	0.379108	0.578822	-0.238508	-0.265543	-0.201977	0.297085	-0.204907	-0.219158	0.187296	0.154041	0.159995	-0.220717	-0.133359	0.137555	-0.251906	0.190285
MDASI2	0.451843	1	0.390879	0.422066	0.488394	0.461188	0.355013	0.526994	0.519003	0.436996	0.427834	0.356809	0.418988	-0.21678	-0.231762	-0.241047	0.303166	-0.19477	-0.21163	0.212469	0.226437	0.182878	-0.258771	-0.13218	0.179194	-0.287615	0.152642
MDASI3	0.330638	0.390879	1	0.348852	0.404952	0.357292	0.273947	0.522009	0.377732	0.380934	0.422685	0.703202	0.298631	-0.253762	-0.224419	-0.213928	0.233949	-0.186967	-0.228164	0.22291	0.179971	0.139616	-0.212677	-0.0962681	0.19118	-0.24181	0.140412
MDASI4	0.392717	0.422066	0.348852	1	0.547513	0.392056	0.332239	0.420592	0.41939	0.368559	0.430634	0.378063	0.392988	-0.220289	-0.249319	-0.209699	0.263507	-0.223875	-0.237679	0.188033	0.183542	0.187535	-0.213394	-0.135657	0.149066	-0.23544	0.129471
MDASI5	0.453239	0.488394	0.404952	0.547513	1	0.461741	0.368956	0.460041	0.472179	0.405269	0.696026	0.456327	0.459529	-0.424502	-0.458264	-0.422796	0.416301	-0.303809	-0.373726	0.320439	0.256779	0.283528	-0.380986	-0.203135	0.267563	-0.467118	0.284131
MDASI6	0.336017	0.461188	0.357292	0.392056	0.461741	1	0.473938	0.370885	0.491208	0.369611	0.428355	0.356231	0.36976	-0.24341	-0.286633	-0.205482	0.263404	-0.225412	-0.275004	0.229669	0.167076	0.152722	-0.210723	-0.0869731	0.155862	-0.287064	0.153691
MDASI7	0.250276	0.355013	0.273947	0.332239	0.368956	0.473938	1	0.280505	0.43258	0.30617	0.41691	0.320347	0.335239	-0.21123	-0.221345	-0.166907	0.25272	-0.248845	-0.238755	0.229786	0.160722	0.15595	-0.202367	-0.0677326	0.160074	-0.235578	0.113899
MDASI8	0.422859	0.526994	0.522009	0.420592	0.460041	0.370885	0.280505	1	0.464489	0.442655	0.428848	0.461079	0.368703	-0.254922	-0.216442	-0.24246	0.293875	-0.186572	-0.209965	0.209233	0.256921	0.169097	-0.269627	-0.132559	0.152506	-0.282979	0.189807
MDASI9	0.375446	0.519003	0.377732	0.41939	0.472179	0.491208	0.43258	0.464489	1	0.450895	0.511835	0.392422	0.39007	-0.284028	-0.264817	-0.248147	0.323464	-0.297662	-0.270883	0.254443	0.240133	0.20422	-0.251852	-0.106885	0.174121	-0.338594	0.210838
MDASI10	0.365934	0.436996	0.380934	0.368559	0.405269	0.369611	0.30617	0.442655	0.450895	1	0.384451	0.349003	0.386615	-0.211843	-0.200007	-0.150998	0.203589	-0.170882	-0.19056	0.136352	0.1785	0.151492	-0.159135	-0.0950171	0.108146	-0.228534	0.125195
MDASI11	0.421454	0.427834	0.422685	0.430634	0.696026	0.428355	0.41691	0.428848	0.511835	0.384451	1	0.505155	0.452666	-0.477463	-0.474109	-0.432131	0.408756	-0.3145	-0.41118	0.367116	0.29143	0.273938	-0.400116	-0.170714	0.310623	-0.475124	0.268601
MDASI12	0.379108	0.356809	0.703202	0.378063	0.456327	0.356231	0.320347	0.461079	0.392422	0.349003	0.505155	1	0.351598	-0.331353	-0.29478	-0.286644	0.276946	-0.230976	-0.263551	0.279858	0.200594	0.132919	-0.216506	-0.115069	0.196483	-0.292595	0.178293
MDASI13	0.578822	0.418988	0.298631	0.392988	0.459529	0.36976	0.335239	0.368703	0.39007	0.386615	0.452666	0.351598	1	-0.234283	-0.256718	-0.187135	0.300421	-0.162055	-0.241584	0.240994	0.153756	0.179619	-0.232181	-0.106601	0.157007	-0.240672	0.16233
HADS-A1	-0.238508	-0.21678	-0.253762	-0.220289	-0.424502	-0.24341	-0.21123	-0.254922	-0.284028	-0.211843	-0.477463	-0.331353	-0.234283	1	0.60091	0.472562	-0.382859	0.386545	0.496096	-0.362701	-0.214172	-0.264426	0.391819	0.185842	-0.332832	0.538623	-0.279781
HADS-A2	-0.265543	-0.231762	-0.224419	-0.249319	-0.458264	-0.286633	-0.221345	-0.216442	-0.264817	-0.200007	-0.474109	-0.29478	-0.256718	0.60091	1	0.495457	-0.382027	0.396691	0.572529	-0.407977	-0.208153	-0.28134	0.421309	0.23319	-0.289229	0.570942	-0.27426
HADS-A3	-0.201977	-0.241047	-0.213928	-0.209699	-0.422796	-0.205482	-0.166907	-0.24246	-0.248147	-0.150998	-0.432131	-0.286644	-0.187135	0.472562	0.495457	1	-0.350207	0.376014	0.478007	-0.338702	-0.210121	-0.258788	0.487866	0.251602	-0.347294	0.527761	-0.301415
HADS-A4	0.297085	0.303166	0.233949	0.263507	0.416301	0.263404	0.25272	0.293875	0.323464	0.203589	0.408756	0.276946	0.300421	-0.382859	-0.382027	-0.350207	1	-0.32463	-0.296545	0.388188	0.413877	0.421968	-0.404917	-0.177383	0.405766	-0.413266	0.398704
HADS-A5	-0.204907	-0.19477	-0.186967	-0.223875	-0.303809	-0.225412	-0.248845	-0.186572	-0.297662	-0.170882	-0.3145	-0.230976	-0.162055	0.386545	0.396691	0.376014	-0.32463	1	0.421853	-0.286964	-0.22253	-0.222938	0.291622	0.204536	-0.205605	0.430568	-0.242102
HADS-A6	-0.219158	-0.21163	-0.228164	-0.237679	-0.373726	-0.275004	-0.238755	-0.209965	-0.270883	-0.19056	-0.41118	-0.263551	-0.241584	0.496096	0.572529	0.478007	-0.296545	0.421853	1	-0.373665	-0.201755	-0.20725	0.374642	0.215977	-0.271376	0.569522	-0.271217
HADS-A7	0.187296	0.212469	0.22291	0.188033	0.320439	0.229669	0.229786	0.209233	0.254443	0.136352	0.367116	0.279858	0.240994	-0.362701	-0.407977	-0.338702	0.388188	-0.286964	-0.373665	1	0.266808	0.323783	-0.308794	-0.130887	0.420679	-0.38913	0.300557
HADS-D1	0.154041	0.226437	0.179971	0.183542	0.256779	0.167076	0.160722	0.256921	0.240133	0.1785	0.29143	0.200594	0.153756	-0.214172	-0.208153	-0.210121	0.413877	-0.22253	-0.201755	0.266808	1	0.373634	-0.286196	-0.17877	0.335539	-0.317928	0.305488
HADS-D2	0.159995	0.182878	0.139616	0.187535	0.283528	0.152722	0.15595	0.169097	0.20422	0.151492	0.273938	0.132919	0.179619	-0.264426	-0.28134	-0.258788	0.421968	-0.222938	-0.20725	0.323783	0.373634	1	-0.353146	-0.15332	0.374029	-0.34206	0.274118
HADS-D3	-0.220717	-0.258771	-0.212677	-0.213394	-0.380986	-0.210723	-0.202367	-0.269627	-0.251852	-0.159135	-0.400116	-0.216506	-0.232181	0.391819	0.421309	0.487866	-0.404917	0.291622	0.374642	-0.308794	-0.286196	-0.353146	1	0.251533	-0.354828	0.43658	-0.333858
HADS-D4	-0.133359	-0.13218	-0.0962681	-0.135657	-0.203135	-0.0869731	-0.0677326	-0.132559	-0.106885	-0.0950171	-0.170714	-0.115069	-0.106601	0.185842	0.23319	0.251602	-0.177383	0.204536	0.215977	-0.130887	-0.17877	-0.15332	0.251533	1	-0.166785	0.221417	-0.14835
HADS-D5	0.137555	0.179194	0.19118	0.149066	0.267563	0.155862	0.160074	0.152506	0.174121	0.108146	0.310623	0.196483	0.157007	-0.332832	-0.289229	-0.347294	0.405766	-0.205605	-0.271376	0.420679	0.335539	0.374029	-0.354828	-0.166785	1	-0.343773	0.332917
HADS-D6	-0.251906	-0.287615	-0.24181	-0.23544	-0.467118	-0.287064	-0.235578	-0.282979	-0.338594	-0.228534	-0.475124	-0.292595	-0.240672	0.538623	0.570942	0.527761	-0.413266	0.430568	0.569522	-0.38913	-0.317928	-0.34206	0.43658	0.221417	-0.343773	1	-0.326593
HADS-D7	0.190285	0.152642	0.140412	0.129471	0.284131	0.153691	0.113899	0.189807	0.210838	0.125195	0.268601	0.178293	0.16233	-0.279781	-0.27426	-0.301415	0.398704	-0.242102	-0.271217	0.300557	0.305488	0.274118	-0.333858	-0.14835	0.332917	-0.326593	1
